# Supplementary material for: Correction: Long-Time Cooling before Cryopreservation Decreased Translocation of Phosphatidylserine (Ptd-L-Ser) in Human Ovarian Tissue
Source: PLoS One. 2019 Feb 22;14(2):e0212961. doi: 10.1371/journal.pone.0212961 (PMC6386236; doi:10.1371/journal.pone.0212961)
Supplement: S1 File — (XLSX) [file pone.0212961.s001.xlsx]

## Sheet: Tabelle1
Group 1	19	5.6
Group 2	20	8.1
Group 3	13	4.4
Group 4	12	5.1
Group 1	99	2.1
Group 2	98	3
Group 3	87	4.1
Group 4	90	5.7
