# Supplementary material for: Correction: Long-Time Cooling before Cryopreservation Decreased Translocation of Phosphatidylserine (Ptd-L-Ser) in Human Ovarian Tissue
Source: PLoS One. 2019 Feb 22;14(2):e0212961. doi: 10.1371/journal.pone.0212961 (PMC6386236; doi:10.1371/journal.pone.0212961)
Supplement: S2 File — (ZIP) [file pone.0212961.s002.zip]

Archive with 4 entries (4 files):
- (a, b, c, d) Group 1.fcs
- (e, f, g, h) Group 2.fcs
- (i, j, k, l) Group 3.fcs
- (m, n, o, p) Group 4.fcs
